# Supplementary material for: Acute exercise rewires the proteomic landscape of human immune cells
Source: Nat Commun. 2026 Jan 2;17:130. doi: 10.1038/s41467-025-68101-9 (PMC12775541; doi:10.1038/s41467-025-68101-9)
Supplement: Supplementary file 3 — Supplementary Data S1 [file 41467_2025_68101_MOESM3_ESM.xlsx]

## Sheet: Sample allocation
Sample Number	ID	Condition	Timepoint	Day	Sex	VO2peak [mL min-1 kg -1]	Figshare file name	Pride file name
01	ID-H65P	HIIE	Baseline	1	Male	66.9	N/A	oecf3-AH0684-01.raw
02	ID-H65P	HIIE	Post exercise	1	Male	66.9	N/A	oecf3-AH0684-02.raw
03	ID-H65P	HIIE	1h post	1	Male	66.9	N/A	oecf3-AH0684-03.raw
04	ID-H65P	MICE	Baseline	2	Male	66.9	N/A	oecf3-AH0684-04.raw
05	ID-H65P	MICE	Post exercise	2	Male	66.9	N/A	oecf3-AH0684-05.raw
06	ID-H65P	MICE	1h post	2	Male	66.9	N/A	oecf3-AH0684-06.raw
07	ID-W69I	MICE	Baseline	1	Female	49.6	N/A	oecf3-AH0684-07.raw
08	ID-W69I	MICE	Post exercise	1	Female	49.6	N/A	oecf3-AH0684-08.raw
09	ID-W69I	MICE	1h post	1	Female	49.6	N/A	oecf3-AH0684-09.raw
10	ID-W69I	HIIE	Baseline	2	Female	49.6	N/A	oecf3-AH0684-10.raw
11	ID-W69I	HIIE	Post exercise	2	Female	49.6	N/A	oecf3-AH0684-11.raw
12	ID-W69I	HIIE	1h post	2	Female	49.6	N/A	oecf3-AH0684-12.raw
13	ID-B07J	HIIE	Baseline	1	Female	50.7	Flow_cytometry_sample_13	oecf3-AH0684-13.raw
14	ID-B07J	HIIE	Post exercise	1	Female	50.7	Flow_cytometry_sample_14	oecf3-AH0684-14.raw
15	ID-B07J	HIIE	1h post	1	Female	50.7	Flow_cytometry_sample_15	oecf3-AH0684-15.raw
16	ID-B07J	MICE	Baseline	2	Female	50.7	Flow_cytometry_sample_16	oecf3-AH0684-16.raw
17	ID-B07J	MICE	Post exercise	2	Female	50.7	Flow_cytometry_sample_17	oecf3-AH0684-17.raw
18	ID-B07J	MICE	1h post	2	Female	50.7	Flow_cytometry_sample_18	oecf3-AH0684-18.raw
19	ID-H57Y	MICE	Baseline	1	Male	68.9	Flow_cytometry_sample_19	oecf3-AH0684-19.raw
20	ID-H57Y	MICE	Post exercise	1	Male	68.9	Flow_cytometry_sample_20	oecf3-AH0684-20.raw
21	ID-H57Y	MICE	1h post	1	Male	68.9	Flow_cytometry_sample_21	oecf3-AH0684-21.raw
22	ID-H57Y	HIIE	Baseline	2	Male	68.9	Flow_cytometry_sample_22	oecf3-AH0684-22.raw
23	ID-H57Y	HIIE	Post exercise	2	Male	68.9	Flow_cytometry_sample_23	oecf3-AH0684-23.raw
24	ID-H57Y	HIIE	1h post	2	Male	68.9	Flow_cytometry_sample_24	oecf3-AH0684-24.raw
25	ID-Y95J	MICE	Baseline	1	Male	51.5	Flow_cytometry_sample_25	oecf3-AH0684-25.raw
26	ID-Y95J	MICE	Post exercise	1	Male	51.5	Flow_cytometry_sample_26	oecf3-AH0684-26.raw
27	ID-Y95J	MICE	1h post	1	Male	51.5	Flow_cytometry_sample_27	oecf3-AH0684-27.raw
28	ID-Y95J	HIIE	Baseline	2	Male	51.5	Flow_cytometry_sample_28	oecf3-AH0684-28.raw
29	ID-Y95J	HIIE	Post exercise	2	Male	51.5	Flow_cytometry_sample_29	oecf3-AH0684-29.raw
30	ID-Y95J	HIIE	1h post	2	Male	51.5	Flow_cytometry_sample_30	oecf3-AH0684-30.raw
31	ID-T04K	MICE	Baseline	1	Male	63.3	Flow_cytometry_sample_31	oecf3-AH0684-31.raw
32	ID-T04K	MICE	Post exercise	1	Male	63.3	Flow_cytometry_sample_32	oecf3-AH0684-32.raw
33	ID-T04K	MICE	1h post	1	Male	63.3	Flow_cytometry_sample_33	oecf3-AH0684-33.raw
34	ID-T04K	HIIE	Baseline	2	Male	63.3	Flow_cytometry_sample_34	oecf3-AH0684-34.raw
35	ID-T04K	HIIE	Post exercise	2	Male	63.3	Flow_cytometry_sample_35	oecf3-AH0684-35.raw
36	ID-T04K	HIIE	1h post	2	Male	63.3	Flow_cytometry_sample_36	oecf3-AH0684-36.raw
37	ID-L95H	HIIE	Baseline	1	Male	58.1	Flow_cytometry_sample_37	oecf3-AH0684-37.raw
38	ID-L95H	HIIE	Post exercise	1	Male	58.1	Flow_cytometry_sample_38	oecf3-AH0684-38.raw
39	ID-L95H	HIIE	1h post	1	Male	58.1	Flow_cytometry_sample_39	oecf3-AH0684-39.raw
40	ID-L95H	MICE	Baseline	2	Male	58.1	Flow_cytometry_sample_40	oecf3-AH0684-40.raw
41	ID-L95H	MICE	Post exercise	2	Male	58.1	Flow_cytometry_sample_41	oecf3-AH0684-41.raw
42	ID-L95H	MICE	1h post	2	Male	58.1	Flow_cytometry_sample_42	oecf3-AH0684-42.raw
43	ID-X49K	HIIE	Baseline	1	Female	53	Flow_cytometry_sample_43	oecf3-AH0684-43.raw
44	ID-X49K	HIIE	Post exercise	1	Female	53	Flow_cytometry_sample_44	oecf3-AH0684-44.raw
45	ID-X49K	HIIE	1h post	1	Female	53	Flow_cytometry_sample_45	oecf3-AH0684-45.raw
46	ID-X49K	MICE	Baseline	2	Female	53	Flow_cytometry_sample_46	oecf3-AH0684-46.raw
47	ID-X49K	MICE	Post exercise	2	Female	53	Flow_cytometry_sample_47	oecf3-AH0684-47.raw
48	ID-X49K	MICE	1h post	2	Female	53	Flow_cytometry_sample_48	oecf3-AH0684-48.raw
49	ID-L18H	MICE	Baseline	1	Male	63.6	Flow_cytometry_sample_49	oecf3-AH0684-49.raw
50	ID-L18H	MICE	Post exercise	1	Male	63.6	Flow_cytometry_sample_50	oecf3-AH0684-50.raw
51	ID-L18H	MICE	1h post	1	Male	63.6	Flow_cytometry_sample_51	oecf3-AH0684-51.raw
52	ID-L18H	HIIE	Baseline	2	Male	63.6	Flow_cytometry_sample_52	oecf3-AH0684-52.raw
53	ID-L18H	HIIE	Post exercise	2	Male	63.6	Flow_cytometry_sample_53	oecf3-AH0684-53.raw
54	ID-L18H	HIIE	1h post	2	Male	63.6	Flow_cytometry_sample_54	oecf3-AH0684-54.raw
55	ID-L87H	MICE	Baseline	1	Female	50.9	Flow_cytometry_sample_55	oecf3-AH0684-55.raw
56	ID-L87H	MICE	Post exercise	1	Female	50.9	Flow_cytometry_sample_56	oecf3-AH0684-56.raw
57	ID-L87H	MICE	1h post	1	Female	50.9	Flow_cytometry_sample_57	oecf3-AH0684-57.raw
58	ID-L87H	HIIE	Baseline	2	Female	50.9	Flow_cytometry_sample_58	oecf3-AH0684-58.raw
59	ID-L87H	HIIE	Post exercise	2	Female	50.9	Flow_cytometry_sample_59	oecf3-AH0684-59.raw
60	ID-L87H	HIIE	1h post	2	Female	50.9	Flow_cytometry_sample_60	oecf3-AH0684-60.raw
61	ID-F16G	HIIE	Baseline	1	Female	50.1	Flow_cytometry_sample_61	oecf3-AH0684-61.raw
62	ID-F16G	HIIE	Post exercise	1	Female	50.1	Flow_cytometry_sample_62	oecf3-AH0684-62.raw
63	ID-F16G	HIIE	1h post	1	Female	50.1	Flow_cytometry_sample_63	oecf3-AH0684-63.raw
64	ID-F16G	MICE	Baseline	2	Female	50.1	Flow_cytometry_sample_64	oecf3-AH0684-64.raw
65	ID-F16G	MICE	Post exercise	2	Female	50.1	Flow_cytometry_sample_65	oecf3-AH0684-65.raw
66	ID-F16G	MICE	1h post	2	Female	50.1	Flow_cytometry_sample_66	oecf3-AH0684-66.raw
67	ID-J19D	HIIE	Baseline	1	Male	47.6	Flow_cytometry_sample_67	oecf3-AH0684-67.raw
68	ID-J19D	HIIE	Post exercise	1	Male	47.6	Flow_cytometry_sample_68	oecf3-AH0684-68.raw
69	ID-J19D	HIIE	1h post	1	Male	47.6	Flow_cytometry_sample_69	oecf3-AH0684-69.raw
70	ID-J19D	MICE	Baseline	2	Male	47.6	Flow_cytometry_sample_70	oecf3-AH0684-70.raw
71	ID-J19D	MICE	Post exercise	2	Male	47.6	Flow_cytometry_sample_71	oecf3-AH0684-71.raw
72	ID-J19D	MICE	1h post	2	Male	47.6	Flow_cytometry_sample_72	oecf3-AH0684-72.raw
73	ID-B96A	MICE	Baseline	1	Male	54.1	Flow_cytometry_sample_73	oecf3-AH0684-73.raw
74	ID-B96A	MICE	Post exercise	1	Male	54.1	Flow_cytometry_sample_74	oecf3-AH0684-74.raw
75	ID-B96A	HIIE	Baseline	2	Male	54.1	Flow_cytometry_sample_75	oecf3-AH0684-75.raw
76	ID-B96A	HIIE	Post exercise	2	Male	54.1	Flow_cytometry_sample_76	oecf3-AH0684-76.raw
77	ID-B96A	HIIE	1h post	2	Male	54.1	Flow_cytometry_sample_77	oecf3-AH0684-77.raw
78	ID-N13D	HIIE	Baseline	1	Male	65.2	Flow_cytometry_sample_78	oecf3-AH0684-78.raw
79	ID-N13D	HIIE	Post exercise	1	Male	65.2	Flow_cytometry_sample_79	oecf3-AH0684-79.raw
80	ID-N13D	HIIE	1h post	1	Male	65.2	Flow_cytometry_sample_80	oecf3-AH0684-80.raw
81	ID-N13D	MICE	Baseline	2	Male	65.2	Flow_cytometry_sample_81	oecf3-AH0684-81.raw
82	ID-N13D	MICE	Post exercise	2	Male	65.2	Flow_cytometry_sample_82	oecf3-AH0684-82.raw
83	ID-N13D	MICE	1h post	2	Male	65.2	Flow_cytometry_sample_83	oecf3-AH0684-83.raw
84	ID-D05W	MICE	Baseline	1	Female	55.3	Flow_cytometry_sample_84	oecf3-AH0684-84.raw
85	ID-D05W	MICE	Post exercise	1	Female	55.3	Flow_cytometry_sample_85	oecf3-AH0684-85.raw
86	ID-D05W	MICE	1h post	1	Female	55.3	Flow_cytometry_sample_86	oecf3-AH0684-86.raw
87	ID-D05W	HIIE	Baseline	2	Female	55.3	Flow_cytometry_sample_87	oecf3-AH0684-87.raw
88	ID-D05W	HIIE	Post exercise	2	Female	55.3	Flow_cytometry_sample_88	oecf3-AH0684-88.raw
89	ID-D05W	HIIE	1h post	2	Female	55.3	Flow_cytometry_sample_89	oecf3-AH0684-89.raw
90	ID-K19B	HIIE	Baseline	1	Female	53.4	Flow_cytometry_sample_90	oecf3-AH0684-90.raw
91	ID-K19B	HIIE	Post exercise	1	Female	53.4	Flow_cytometry_sample_91	oecf3-AH0684-91.raw
92	ID-K19B	HIIE	1h post	1	Female	53.4	Flow_cytometry_sample_92	oecf3-AH0684-92.raw
93	ID-K19B	MICE	Baseline	2	Female	53.4	Flow_cytometry_sample_93	oecf3-AH0684-93.raw
94	ID-K19B	MICE	Post exercise	2	Female	53.4	Flow_cytometry_sample_94	oecf3-AH0684-94.raw
95	ID-K19B	MICE	1h post	2	Female	53.4	Flow_cytometry_sample_95	oecf3-AH0684-95.raw
96	ID-L47E	MICE	Baseline	1	Female	57.6	Flow_cytometry_sample_96	oecf3-AH0684-96.raw
97	ID-L47E	MICE	Post exercise	1	Female	57.6	Flow_cytometry_sample_97	oecf3-AH0684-97.raw
98	ID-L47E	MICE	1h post	1	Female	57.6	Flow_cytometry_sample_98	oecf3-AH0684-98.raw
99	ID-L47E	HIIE	Baseline	2	Female	57.6	Flow_cytometry_sample_99	oecf3-AH0684-99.raw
100	ID-L47E	HIIE	Post exercise	2	Female	57.6	Flow_cytometry_sample_100	oecf3-AH0684-100.raw
101	ID-L47E	HIIE	1h post	2	Female	57.6	Flow_cytometry_sample_101	oecf3-AH0684-101.raw
102	ID-G67J	MICE	Baseline	1	Female	64.3	Flow_cytometry_sample_102	oecf3-AH0684-102.raw
103	ID-G67J	MICE	Post exercise	1	Female	64.3	Flow_cytometry_sample_103	oecf3-AH0684-103.raw
104	ID-G67J	MICE	1h post	1	Female	64.3	Flow_cytometry_sample_104	oecf3-AH0684-104.raw
105	ID-G67J	HIIE	Baseline	2	Female	64.3	Flow_cytometry_sample_105	oecf3-AH0684-105.raw
106	ID-G67J	HIIE	Post exercise	2	Female	64.3	Flow_cytometry_sample_106	oecf3-AH0684-106.raw
107	ID-G67J	HIIE	1h post	2	Female	64.3	Flow_cytometry_sample_107	oecf3-AH0684-107.raw
108	ID-Q14L	MICE	Baseline	1	Female	56	Flow_cytometry_sample_108	oecf3-AH0684-108.raw
109	ID-Q14L	MICE	Post exercise	1	Female	56	Flow_cytometry_sample_109	oecf3-AH0684-109.raw
110	ID-Q14L	MICE	1h post	1	Female	56	Flow_cytometry_sample_110	oecf3-AH0684-110.raw
111	ID-Q14L	HIIE	Baseline	2	Female	56	Flow_cytometry_sample_111	oecf3-AH0684-111.raw
112	ID-Q14L	HIIE	Post exercise	2	Female	56	Flow_cytometry_sample_112	oecf3-AH0684-112.raw
113	ID-Q14L	HIIE	1h post	2	Female	56	Flow_cytometry_sample_113	oecf3-AH0684-113.raw
114	ID-W71B	HIIE	Baseline	1	Male	66	Flow_cytometry_sample_114	oecf3-AH0684-114.raw
115	ID-W71B	HIIE	Post exercise	1	Male	66	Flow_cytometry_sample_115	oecf3-AH0684-115.raw
116	ID-W71B	HIIE	1h post	1	Male	66	Flow_cytometry_sample_116	oecf3-AH0684-116.raw
117	ID-W71B	MICE	Baseline	2	Male	66	Flow_cytometry_sample_117	oecf3-AH0684-117.raw
118	ID-W71B	MICE	Post exercise	2	Male	66	Flow_cytometry_sample_118	oecf3-AH0684-118.raw
119	ID-W71B	MICE	1h post	2	Male	66	Flow_cytometry_sample_119	oecf3-AH0684-119.raw
120	ID-E26I	MICE	Baseline	1	Male	49.5	Flow_cytometry_sample_120	oecf3-AH0684-120.raw
121	ID-E26I	MICE	Post exercise	1	Male	49.5	Flow_cytometry_sample_121	oecf3-AH0684-121.raw
122	ID-E26I	MICE	1h post	1	Male	49.5	Flow_cytometry_sample_122	oecf3-AH0684-122.raw
123	ID-E26I	HIIE	Baseline	2	Male	49.5	Flow_cytometry_sample_123	oecf3-AH0684-123.raw
124	ID-E26I	HIIE	Post exercise	2	Male	49.5	Flow_cytometry_sample_124	oecf3-AH0684-124.raw
125	ID-E26I	HIIE	1h post	2	Male	49.5	Flow_cytometry_sample_125	oecf3-AH0684-125.raw
126	ID-W65S	HIIE	Baseline	1	Female	56.5	Flow_cytometry_sample_126	oecf3-AH0684-126.raw
127	ID-W65S	HIIE	Post exercise	1	Female	56.5	Flow_cytometry_sample_127	oecf3-AH0684-127.raw
128	ID-W65S	HIIE	1h post	1	Female	56.5	Flow_cytometry_sample_128	oecf3-AH0684-128.raw
129	ID-W65S	MICE	Baseline	2	Female	56.5	Flow_cytometry_sample_129	oecf3-AH0684-129.raw
130	ID-W65S	MICE	Post exercise	2	Female	56.5	Flow_cytometry_sample_130	oecf3-AH0684-130.raw
131	ID-W65S	MICE	1h post	2	Female	56.5	Flow_cytometry_sample_131	oecf3-AH0684-131.raw
132	ID-I62E	MICE	Baseline	1	Female	55.6	Flow_cytometry_sample_132	oecf3-AH0684-132.raw
133	ID-I62E	MICE	Post exercise	1	Female	55.6	Flow_cytometry_sample_133	oecf3-AH0684-133.raw
134	ID-I62E	MICE	1h post	1	Female	55.6	Flow_cytometry_sample_134	oecf3-AH0684-134.raw
135	ID-I62E	HIIE	Baseline	2	Female	55.6	Flow_cytometry_sample_135	oecf3-AH0684-135.raw
136	ID-I62E	HIIE	Post exercise	2	Female	55.6	Flow_cytometry_sample_136	oecf3-AH0684-136.raw
137	ID-I62E	HIIE	1h post	2	Female	55.6	Flow_cytometry_sample_137	oecf3-AH0684-137.raw
138	ID-F63L	MICE	Baseline	1	Male	51.6	Flow_cytometry_sample_138	N/A
139	ID-F63L	MICE	Post exercise	1	Male	51.6	Flow_cytometry_sample_139	N/A
140	ID-F63L	MICE	1h post	1	Male	51.6	Flow_cytometry_sample_140	N/A
141	ID-F63L	HIIE	Baseline	2	Male	51.6	Flow_cytometry_sample_141	N/A
142	ID-F63L	HIIE	Post exercise	2	Male	51.6	Flow_cytometry_sample_142	N/A
143	ID-F63L	HIIE	1h post	2	Male	51.6	Flow_cytometry_sample_143	N/A
