# Supplementary material for: Acute exercise rewires the proteomic landscape of human immune cells
Source: Nat Commun. 2026 Jan 2;17:130. doi: 10.1038/s41467-025-68101-9 (PMC12775541; doi:10.1038/s41467-025-68101-9)
Supplement: Supplementary file 6 — Supplementary Data S4 [file 41467_2025_68101_MOESM6_ESM.xlsx]

## Sheet: Lymphocyte proportions
ID	Condition	Timepoint	Sex	Day	T cells	B cells	CD56bright cells	CD56dim cells	NK cells	NKT cells	Regulatory T cells	CD8+ T cells	CD4+ T cells
ID-B07J	HIIE	Baseline	Female	Day 1	59.3	7.83	0.45	24.1	24.5	4.02	0.14	18.9	36.9
ID-B07J	HIIE	Post exercise	Female	Day 1	38.2	7.58	0.67	30.5	31.2	4.76	0.13	12.5	21.9
ID-B07J	HIIE	1h post exercise	Female	Day 1	59.2	11	0.83	18.9	19.8	3.45	0.18	17.5	37.9
ID-B07J	MICE	Baseline	Female	Day2	63.5	10.7	0.53	17.6	18.1	3.91	0.21	20.6	39.6
ID-B07J	MICE	Post exercise	Female	Day2	50.2	6.87	0.44	34	34.5	5.15	0.23	16.8	29.4
ID-B07J	MICE	1h post exercise	Female	Day2	66.5	10.7	0.78	8.31	9.09	3.39	0.35	20.9	42.6
ID-H57Y	MICE	Baseline	Male	Day 1	57.3	10.8	0.3	16.1	16.4	2.59	0.29	8.59	43.5
ID-H57Y	MICE	Post exercise	Male	Day 1	48.8	11.4	0.63	25.1	25.8	3.47	0.22	7.47	33.3
ID-H57Y	MICE	1h post exercise	Male	Day 1	68.1	17.2	0.6	7.72	8.33	2.09	0.27	11.3	52.7
ID-H57Y	HIIE	Baseline	Male	Day2	62.7	5.34	0.54	19.1	19.6	2.9	0.33	10.7	46.2
ID-H57Y	HIIE	Post exercise	Male	Day2	47.7	4.31	1.09	28.1	29.2	3.96	0.15	7.47	31.7
ID-H57Y	HIIE	1h post exercise	Male	Day2	70.7	14.6	1.16	7.72	8.89	1.53	0.47	13.5	54.1
ID-Y95J	MICE	Baseline	Male	Day 1	44.7	3.32	1.21	27.2	28.4	13.9	0.21	14.9	19.4
ID-Y95J	MICE	Post exercise	Male	Day 1	40.3	5.64	2.49	23.1	25.7	14.2	0.23	12.4	18
ID-Y95J	MICE	1h post exercise	Male	Day 1	35.1	6.22	1.12	12.4	13.5	7.08	0.18	9.78	19.8
ID-Y95J	HIIE	Baseline	Male	Day2	52	5.28	1.32	21.2	22.5	12.8	0.41	16	26.9
ID-Y95J	HIIE	Post exercise	Male	Day2	46.6	3.7	1.6	21.9	23.6	16.9	0.19	17.1	19.1
ID-Y95J	HIIE	1h post exercise	Male	Day2	53.2	7.77	1.5	14.9	16.4	8.5	0.31	16	31
ID-T04K	MICE	Baseline	Male	Day 1	65.3	6.14	0.54	6.79	7.33	8.89	0.41	21.5	40.3
ID-T04K	MICE	Post exercise	Male	Day 1	52.7	5.24	0.48	9.52	9.99	7.37	0.26	19.1	28.9
ID-T04K	MICE	1h post exercise	Male	Day 1	71.6	9.56	0.54	4.69	5.23	9.43	0.31	23.3	45.3
ID-T04K	HIIE	Baseline	Male	Day2	66.4	7.4	0.45	8.93	9.38	9.09	0.25	23.4	39.6
ID-T04K	HIIE	Post exercise	Male	Day2	50.5	5.61	0.56	12	12.5	10	0.12	22.3	24.6
ID-T04K	HIIE	1h post exercise	Male	Day2	69.6	9.76	0.82	3.96	4.78	7.76	0.35	22.6	44.2
ID-L95H	HIIE	Baseline	Male	Day 1	49.5	4.58	0.17	10.9	11.1	7.42	0.18	26.1	20.2
ID-L95H	HIIE	Post exercise	Male	Day 1	58.1	6.15	0.24	16.3	16.6	9.73	0.13	30.4	23.4
ID-L95H	HIIE	1h post exercise	Male	Day 1	54.7	7.47	0.23	3.72	3.96	3.95	0.19	18.1	33.5
ID-L95H	MICE	Baseline	Male	Day2	43	3.35	0.09	12.4	12.5	5.92	0.075	20.9	18.5
ID-L95H	MICE	Post exercise	Male	Day2	52.4	3.78	0.16	14.9	15.1	8.39	0.1	26.7	21
ID-L95H	MICE	1h post exercise	Male	Day2	70.9	8.4	0.35	7	7.35	7.47	0.26	28.3	39
ID-X49K	HIIE	Baseline	Female	Day 1	67.9	11.6	0.97	12.6	13.5	3.18	0.19	19	45.1
ID-X49K	HIIE	Post exercise	Female	Day 1	42.5	6.43	1.32	35.2	36.5	5.34	0.14	13	24.7
ID-X49K	HIIE	1h post exercise	Female	Day 1	75.2	10	1.21	8.56	9.77	3.01	0.24	19.9	52
ID-X49K	MICE	Baseline	Female	Day2	69	12.8	1.04	10.3	11.4	3.33	0.12	16.8	48.7
ID-X49K	MICE	Post exercise	Female	Day2	43.8	7.03	2.12	32	34.1	6	0.11	13.5	25.2
ID-X49K	MICE	1h post exercise	Female	Day2	72.8	12.3	1.3	7.39	8.7	2.06	0.21	17.8	51.1
ID-L18H	MICE	Baseline	Male	Day 1	53.8	3.96	0.46	29.4	29.9	3.29	0.4	12.8	35.4
ID-L18H	MICE	Post exercise	Male	Day 1	47.7	3.38	0.5	39.2	39.8	3.13	0.54	11.5	32.7
ID-L18H	MICE	1h post exercise	Male	Day 1	61.7	6.79	0.56	21.7	22.3	3.17	0.66	13.5	44.9
ID-L18H	HIIE	Baseline	Male	Day2	53.9	5.42	0.5	29.6	30.1	3.24	0.48	12.3	36.6
ID-L18H	HIIE	Post exercise	Male	Day2	46.4	4.81	0.65	36.9	37.6	3.53	0.38	11.5	31.4
ID-L18H	HIIE	1h post exercise	Male	Day2	66.5	6.81	0.89	16.7	17.6	2.76	0.65	12.1	49.4
ID-L87H	MICE	Baseline	Female	Day 1	58.1	13.4	0.64	13.8	14.4	8.99	0.17	20.8	30.8
ID-L87H	MICE	Post exercise	Female	Day 1	56.5	9.83	0.85	17.4	18.2	11.2	0.25	22.7	27
ID-L87H	MICE	1h post exercise	Female	Day 1	64.4	15.6	1.26	7.4	8.66	7.29	0.26	17.8	39.2
ID-L87H	HIIE	Baseline	Female	Day2	64	7.79	0.87	13.7	14.6	9.2	0.19	22.3	33.6
ID-L87H	HIIE	Post exercise	Female	Day2	54.3	13.7	1.48	15.5	17	10.8	0.15	20.8	27.3
ID-L87H	HIIE	1h post exercise	Female	Day2	65.4	16	2.18	6.14	8.32	6.74	0.4	15.6	43.6
ID-F16G	HIIE	Baseline	Female	Day 1	61.2	10.5	0.51	15.1	15.6	8.85	0.16	15	39.2
ID-F16G	HIIE	Post exercise	Female	Day 1	55.4	9.11	0.77	17.5	18.3	11.6	0.12	13.5	34.4
ID-F16G	HIIE	1h post exercise	Female	Day 1	64.3	13.9	0.7	12.2	12.9	4.96	0.27	14.6	43.9
ID-F16G	MICE	Baseline	Female	Day2	38.9	31.9	1.05	12.2	13.2	5.63	0.073	8.41	26.1
ID-F16G	MICE	Post exercise	Female	Day2	37.5	17.5	1.02	25.4	26.4	8.41	0.076	8.91	24
ID-F16G	MICE	1h post exercise	Female	Day2	45.7	34.7	0.97	9.04	10	3.71	0.064	9.93	31.6
ID-J19D	HIIE	Baseline	Male	Day 1	49.1	4.67	0.21	11.8	12	31.4	0.14	19.1	27.2
ID-J19D	HIIE	Post exercise	Male	Day 1	44.9	6.09	0.3	13.2	13.5	32.2	0.11	18.1	24
ID-J19D	HIIE	1h post exercise	Male	Day 1	69.1	10.4	0.37	4.76	5.13	12.3	0.28	18.3	48.3
ID-J19D	MICE	Baseline	Male	Day2	59.9	5.83	0.43	7.81	8.25	23.8	0.22	18.8	38.5
ID-J19D	MICE	Post exercise	Male	Day2	47.1	4.5	0.36	13.2	13.6	31.7	0.12	17.9	26.5
ID-J19D	MICE	1h post exercise	Male	Day2	63.8	9.35	0.44	4.25	4.69	10.5	0.29	17.2	44.4
ID-B96A	MICE	Baseline	Male	Day 1	46.9	15.1	0.35	20.9	21.3	2.65	0.62	13.7	31
ID-B96A	MICE	Post exercise	Male	Day 1	40.9	10.7	0.56	22.2	22.8	3.83	0.48	14.3	23.8
ID-B96A	HIIE	Baseline	Male	Day2	47.2	10.5	0.44	30.4	30.8	4.44	0.71	14.6	29.8
ID-B96A	HIIE	Post exercise	Male	Day2	41.6	9.94	0.61	26.1	26.7	5.08	0.36	15.4	23.1
ID-B96A	HIIE	1h post exercise	Male	Day2	45.3	12	0.92	31.9	32.8	5.11	0.44	16.7	25.5
ID-N13D	HIIE	Baseline	Male	Day 1	56.2	14.4	0.42	17.8	18.2	5.63	0.24	18.5	34.7
ID-N13D	HIIE	Post exercise	Male	Day 1	50.1	13.6	0.55	23.4	23.9	7.34	0.088	19.9	27.4
ID-N13D	HIIE	1h post exercise	Male	Day 1	65.2	20.8	0.52	5.45	5.98	3.72	0.15	18.8	43.9
ID-N13D	MICE	Baseline	Male	Day2	68.2	10.7	0.47	10.5	10.9	5.18	0.26	22.6	42.6
ID-N13D	MICE	Post exercise	Male	Day2	60.1	8.18	0.6	17.4	18	7.04	0.2	21.1	35.7
ID-N13D	MICE	1h post exercise	Male	Day2	67	13.4	0.55	6.39	6.94	3.85	0.26	21.7	42.5
ID-D05W	MICE	Baseline	Female	Day 1	63.2	11.4	0.87	14.1	15	3.23	0.37	25.2	34
ID-D05W	MICE	Post exercise	Female	Day 1	43.4	7.09	1.07	34.2	35.2	3.56	0.23	16.7	22.8
ID-D05W	MICE	1h post exercise	Female	Day 1	66.4	13.6	1.42	11.3	12.7	3.47	0.5	26.2	36.4
ID-D05W	HIIE	Baseline	Female	Day2	51.2	22	1.34	16.3	17.6	3.29	0.11	18.9	28.7
ID-D05W	HIIE	Post exercise	Female	Day2	40.6	13	2.19	29.5	31.8	5.19	0.082	17.7	18.9
ID-D05W	HIIE	1h post exercise	Female	Day2	56.7	18.7	1.82	14.8	16.6	2.93	0.18	22.2	31.2
ID-K19B	HIIE	Baseline	Female	Day 1	69.7	11.6	0.33	8.02	8.35	8.13	2.18	16.8	49.4
ID-K19B	HIIE	Post exercise	Female	Day 1	48.6	8.05	0.34	21.6	21.9	17.8	0.96	16.4	27.6
ID-K19B	HIIE	1h post exercise	Female	Day 1	65.1	13.7	0.46	10.3	10.8	8.27	1.84	15.7	46.1
ID-K19B	MICE	Baseline	Female	Day2	69.5	8.34	0.4	10.8	11.2	8.13	1.07	16.2	50.7
ID-K19B	MICE	Post exercise	Female	Day2	48.1	5.88	0.52	22.8	23.4	17.1	0.58	14.8	28.9
ID-K19B	MICE	1h post exercise	Female	Day2	71.8	13.2	0.55	8.39	8.95	3.64	1.13	16.6	53.1
ID-L47E	MICE	Baseline	Female	Day 1	54.7	26.4	0.56	11.6	12.2	4.28	1.73	15.1	35.3
ID-L47E	MICE	Post exercise	Female	Day 1	54.5	24.5	0.99	13.6	14.6	4.29	0.47	15.3	34.1
ID-L47E	MICE	1h post exercise	Female	Day 1	50	33.2	0.87	9.61	10.5	3.32	0.56	13.3	32
ID-L47E	HIIE	Baseline	Female	Day2	69.2	13	0.33	12.2	12.5	3.64	0.47	19.8	44.2
ID-L47E	HIIE	Post exercise	Female	Day2	68.4	15.2	0.9	8.83	9.74	4.84	0.44	19.8	43.2
ID-L47E	HIIE	1h post exercise	Female	Day2	74.4	16.3	0.53	4.12	4.65	2.53	0.88	20.4	50.2
ID-G67J	MICE	Baseline	Female	Day 1	63.5	10.8	0.48	17.3	17.8	4.62	0.6	16.7	44.2
ID-G67J	MICE	Post exercise	Female	Day 1	62.8	13.1	0.56	14.2	14.8	5.08	0.56	15.5	44.4
ID-G67J	MICE	1h post exercise	Female	Day 1	68.8	16.1	0.54	8.12	8.66	3.52	0.64	15.2	51.3
ID-G67J	HIIE	Baseline	Female	Day2	66.7	11.2	0.5	13.5	14	4.06	0.66	15.5	48.6
ID-G67J	HIIE	Post exercise	Female	Day2	60.9	16.2	0.85	11.6	12.5	4.69	0.5	14.3	43.6
ID-G67J	HIIE	1h post exercise	Female	Day2	72.8	13.8	0.64	7.01	7.67	3.13	0.8	14.2	56.3
ID-Q14L	MICE	Baseline	Female	Day 1	45.7	7.31	0.62	22.2	22.8	4.82	0.66	10.7	28.6
ID-Q14L	MICE	Post exercise	Female	Day 1	56.7	8.93	1.5	20.8	22.3	7.94	0.53	13.4	35.3
ID-Q14L	MICE	1h post exercise	Female	Day 1	62.1	13.5	1.11	9.63	10.8	5.27	0.74	15.2	41.3
ID-Q14L	HIIE	Baseline	Female	Day2	62.5	6.54	0.88	19	19.8	6.21	1.01	13	41.3
ID-Q14L	HIIE	Post exercise	Female	Day2	46.9	8.37	1.39	29.8	31.2	9.4	0.65	11.9	26.1
ID-Q14L	HIIE	1h post exercise	Female	Day2	61	11.4	1.46	17	18.5	5.83	1.2	14.3	40.8
ID-F63L	MICE	Baseline	Male	Day 1	61.5	5.45	0.42	17.6	18.1	12.2	1.04	20.7	37.7
ID-F63L	MICE	Post exercise	Male	Day 1	56.2	5.36	0.54	21.5	22.1	12.9	0.61	19.6	33.7
ID-F63L	MICE	1h post exercise	Male	Day 1	68.8	7.62	0.58	11.2	11.8	9.23	0.86	19.8	46.1
ID-F63L	HIIE	Baseline	Male	Day2	64.3	4.93	0.4	15.2	15.6	12	0.68	23.3	37.8
ID-F63L	HIIE	Post exercise	Male	Day2	57.2	4.65	0.71	20.3	21.1	13.9	0.49	22	31.7
ID-F63L	HIIE	1h post exercise	Male	Day2	72.6	8.59	0.68	7.46	8.16	8.26	0.67	22.6	47.4
ID-W71B	HIIE	Baseline	Male	Day 1	53.7	13.9	0.24	17.8	18.1	9.78	0.44	15.2	31.9
ID-W71B	HIIE	Post exercise	Male	Day 1	43.3	11.6	0.31	25.3	25.6	12.3	0.29	13	21.6
ID-W71B	HIIE	1h post exercise	Male	Day 1	55.1	18.5	0.51	11	11.5	6.64	0.29	12	37.6
ID-W71B	MICE	Baseline	Male	Day2	60.9	12.6	0.26	13.2	13.4	7.58	0.6	15.8	39.7
ID-W71B	MICE	Post exercise	Male	Day2	46.1	12.7	0.31	23.1	23.4	9.84	0.32	12.9	25.4
ID-W71B	MICE	1h post exercise	Male	Day2	64.8	16.1	0.45	6.71	7.17	7.44	0.74	15.2	45
ID-E26I	MICE	Baseline	Male	Day 1	60.4	10.5	0.78	12.9	13.7	11.9	0.77	20.8	37
ID-E26I	MICE	Post exercise	Male	Day 1	41.2	5.14	0.57	26.5	27	22.2	0.22	24	15.4
ID-E26I	MICE	1h post exercise	Male	Day 1	56.8	13.8	0.8	9.64	10.4	15.6	0.66	21.9	33.4
ID-E26I	HIIE	Baseline	Male	Day2	65.9	11.7	0.42	8.53	8.96	7.88	0.89	23	41.2
ID-E26I	HIIE	Post exercise	Male	Day2	57.7	6.59	0.52	16.6	17.1	13.7	0.43	25.9	29.9
ID-E26I	HIIE	1h post exercise	Male	Day2	70	11.3	0.63	6.69	7.33	7.94	0.95	21.1	47
ID-W65S	HIIE	Baseline	Female	Day 1	52.7	12.3	0.71	23.6	24.4	4.47	0.68	14.9	34.2
ID-W65S	HIIE	Post exercise	Female	Day 1	52.5	12.6	1.11	22.2	23.3	7.07	0.74	17	31.3
ID-W65S	HIIE	1h post exercise	Female	Day 1	49.5	11.9	0.96	12.1	13.1	3.5	1.07	11.5	34.6
ID-W65S	MICE	Baseline	Female	Day2	73.5	7.66	0.78	12.9	13.7	2.88	0.76	19	49.5
ID-W65S	MICE	Post exercise	Female	Day2	55.1	6.27	1.22	29.2	30.5	4.96	0.64	17.2	33.7
ID-W65S	MICE	1h post exercise	Female	Day2	67.1	12.5	1.16	12.5	13.7	4.38	0.9	19	43.8
ID-I62E	MICE	Baseline	Female	Day 1	70.8	15.7	0.61	6.82	7.43	3.41	0.6	21.3	46
ID-I62E	MICE	Post exercise	Female	Day 1	73.1	11.2	0.58	9.46	10.1	3.38	0.6	22.5	47
ID-I62E	MICE	1h post exercise	Female	Day 1	74	17.8	0.5	3.22	3.73	3.04	0.63	24.5	46
ID-I62E	HIIE	Baseline	Female	Day2	66.6	22.2	0.35	4.96	5.32	3.45	0.35	19.5	43.3
ID-I62E	HIIE	Post exercise	Female	Day2	56.1	22.5	0.62	8.61	9.23	5.27	0.21	18.5	33.2
ID-I62E	HIIE	1h post exercise	Female	Day2	63	24.5	0.63	5.4	6.04	3.71	0.35	20.1	39.2
				Mean	57.7458	11.1732	0.749542	15.6937	16.4524	7.39107	0.452046	17.3791	36.0244
				SD	10.0066	5.90623	0.440981	8.30891	8.4135	5.55445	0.35251	4.52375	9.52546
				Max	75.2	34.7	2.49	39.2	39.8	32.2	2.18	30.4	56.3
				Min	35.1	3.32	0.09	3.22	3.73	1.53	0.064	7.47	15.4

## Sheet: Linear mixed models
Population	LMM	Estimate	Std. Error	df	t value	Pr(>|t|)
CD4+ T cells	(Intercept)	37.1182	1.67751	52.6782	22.127	2.45263e-28		Exercise-induced alterations in immune cell proportions were analyzed by applying linear mixed models to the flow cytometry results (N = 22). Measurement timepoint and exercise condition were implemented as fixed effects and participant ID as random effect. Results of the linear mixed models were then analyzed for time and time × condition interaction effects via analyses of variance (ANOVA) with…
CD4+ T cells	TimepointPost exercise	-8.93182	1.63372	103.958	-5.46716	3.16142e-07
CD4+ T cells	Timepoint1h post exercise	5.50455	1.63372	103.958	3.36933	0.00105812
CD4+ T cells	ConditionMICE	0.0227273	1.63372	103.958	0.0139113	0.988927
CD4+ T cells	TimepointPost exercise:ConditionMICE	1.16364	2.31043	103.958	0.503644	0.615577
CD4+ T cells	Timepoint1h post exercise:ConditionMICE	-1.00201	2.32646	104.031	-0.430701	0.667577
CD8+ T cells	(Intercept)	17.9909	0.975684	34.9637	18.4393	1.36185e-19
CD8+ T cells	TimepointPost exercise	-0.787727	0.728387	104.016	-1.08147	0.28199
CD8+ T cells	Timepoint1h post exercise	-0.818182	0.728387	104.016	-1.12328	0.263905
CD8+ T cells	ConditionMICE	-0.631818	0.728387	104.016	-0.867421	0.387708
CD8+ T cells	TimepointPost exercise:ConditionMICE	-0.0131818	1.03009	104.016	-0.0127967	0.989814
CD8+ T cells	Timepoint1h post exercise:ConditionMICE	1.3762	1.03734	104.05	1.32667	0.187523
NKT cells	(Intercept)	7.50364	1.15073	31.9422	6.52075	2.44533e-07
NKT cells	TimepointPost exercise	2.28727	0.785352	104.009	2.91242	0.0043896
NKT cells	Timepoint1h post exercise	-2.20682	0.785352	104.009	-2.80997	0.00592057
NKT cells	ConditionMICE	-0.634091	0.785352	104.009	-0.807397	0.42128
NKT cells	TimepointPost exercise:ConditionMICE	-0.0140909	1.11066	104.009	-0.012687	0.989902
NKT cells	Timepoint1h post exercise:ConditionMICE	0.844489	1.11848	104.036	0.75503	0.451937
CD56dim cells	(Intercept)	16.1064	1.44912	43.096	11.1146	3.0792e-14
CD56dim cells	TimepointPost exercise	5.3	1.26628	103.934	4.18548	5.96861e-05
CD56dim cells	Timepoint1h post exercise	-5.61591	1.26628	103.934	-4.43495	2.29377e-05
CD56dim cells	ConditionMICE	-1.36	1.26628	103.934	-1.07401	0.285306
CD56dim cells	TimepointPost exercise:ConditionMICE	2.17091	1.79079	103.934	1.21226	0.228161
CD56dim cells	Timepoint1h post exercise:ConditionMICE	0.150189	1.80331	103.987	0.0832853	0.933785
CD56bright cells	(Intercept)	0.561364	0.0914305	36.4999	6.13978	4.28378e-07
CD56bright cells	TimepointPost exercise	0.292273	0.0708168	104.021	4.12717	7.42275e-05
CD56bright cells	Timepoint1h post exercise	0.331818	0.0708168	104.021	4.68559	8.48359e-06
CD56bright cells	ConditionMICE	0.0245455	0.0708168	104.021	0.346605	0.729588
CD56bright cells	TimepointPost exercise:ConditionMICE	-0.0568182	0.10015	104.021	-0.567331	0.571712
CD56bright cells	Timepoint1h post exercise:ConditionMICE	-0.141723	0.100853	104.059	-1.40523	0.162931
B cells	(Intercept)	10.2127	1.20897	45.9136	8.44746	6.62968e-11
B cells	TimepointPost exercise	-0.676818	1.09438	104.038	-0.618447	0.537632
B cells	Timepoint1h post exercise	2.93273	1.09438	104.038	2.6798	0.00856568
B cells	ConditionMICE	0.885455	1.09438	104.038	0.80909	0.42031
B cells	TimepointPost exercise:ConditionMICE	-1.59318	1.54769	104.038	-1.02939	0.305683
B cells	Timepoint1h post exercise:ConditionMICE	0.378224	1.55848	104.096	0.242687	0.808726

## Sheet: ANOVAs
Population	ANOVA	Sum Sq	Mean Sq	NumDF	DenDF	F value	Pr(>F)
CD4+ T cells	Timepoint	3960.06	1980.03	2	104.006	67.4408	1.65903e-19
CD4+ T cells	Condition	0.191867	0.191867	1	104.007	0.00653507	0.935725
CD4+ T cells	Timepoint:Condition	25.5077	12.7539	2	104.006	0.434403	0.648821
CD8+ T cells	Timepoint	15.9344	7.96722	2	104.039	1.36518	0.25987
CD8+ T cells	Condition	1.02976	1.02976	1	104.039	0.176449	0.675309
CD8+ T cells	Timepoint:Condition	13.7641	6.88207	2	104.039	1.17924	0.311588
NKT cells	Timepoint	360.653	180.326	2	104.027	26.579	4.74025e-10
NKT cells	Condition	4.17332	4.17332	1	104.027	0.615121	0.434648
NKT cells	Timepoint:Condition	5.22012	2.61006	2	104.027	0.384706	0.681615
CD56dim cells	Timepoint	3093.35	1546.68	2	103.969	87.689	4.85445e-23
CD56dim cells	Condition	11.2386	11.2386	1	103.97	0.637175	0.426555
CD56dim cells	Timepoint:Condition	32.2175	16.1088	2	103.969	0.913288	0.404397
CD56bright cells	Timepoint	2.01104	1.00552	2	104.046	18.2275	1.63453e-07
CD56bright cells	Condition	0.0566714	0.0566714	1	104.046	1.02731	0.313144
CD56bright cells	Timepoint:Condition	0.110178	0.055089	2	104.046	0.99862	0.37189
B cells	Timepoint	476.485	238.243	2	104.077	18.0837	1.81721e-07
B cells	Condition	7.54763	7.54763	1	104.077	0.5729	0.450819
B cells	Timepoint:Condition	23.8962	11.9481	2	104.077	0.906918	0.406933

## Sheet: Pairwise comparisons
Population	Condition	contrast	estimate	SE	df	t.ratio	p.value
CD4+ T cells	HIIE	Baseline - Post exercise	8.93182	1.63372	104.001	5.46716	9.4779e-07
CD4+ T cells	HIIE	Baseline - 1h post exercise	-5.50455	1.63372	104.001	-3.36933	0.00317395
CD4+ T cells	HIIE	Post exercise - 1h post exercise	-14.4364	1.63372	104.001	-8.83648	7.93792e-14
CD4+ T cells	MICE	Baseline - Post exercise	7.76818	1.63372	104.001	4.7549	1.92304e-05
CD4+ T cells	MICE	Baseline - 1h post exercise	-4.50254	1.65644	104.144	-2.7182	0.0230696
CD4+ T cells	MICE	Post exercise - 1h post exercise	-12.2707	1.65644	104.144	-7.40789	1.04932e-10
CD8+ T cells	HIIE	Baseline - Post exercise	0.787727	0.728387	104	1.08147	0.84597
CD8+ T cells	HIIE	Baseline - 1h post exercise	0.818182	0.728387	104	1.12328	0.791715
CD8+ T cells	HIIE	Post exercise - 1h post exercise	0.0304545	0.728387	104	0.041811	1
CD8+ T cells	MICE	Baseline - Post exercise	0.800909	0.728387	104	1.09957	0.82218
CD8+ T cells	MICE	Baseline - 1h post exercise	-0.558021	0.738624	104.068	-0.755487	1
CD8+ T cells	MICE	Post exercise - 1h post exercise	-1.35893	0.738624	104.068	-1.83981	0.205937
NKT cells	HIIE	Baseline - Post exercise	-2.28727	0.785352	104	-2.91242	0.013169
NKT cells	HIIE	Baseline - 1h post exercise	2.20682	0.785352	104	2.80997	0.017762
NKT cells	HIIE	Post exercise - 1h post exercise	4.49409	0.785352	104	5.72239	3.06137e-07
NKT cells	MICE	Baseline - Post exercise	-2.27318	0.785352	104	-2.89448	0.0138849
NKT cells	MICE	Baseline - 1h post exercise	1.36233	0.79641	104.055	1.71059	0.270412
NKT cells	MICE	Post exercise - 1h post exercise	3.63551	0.79641	104.055	4.56487	4.12317e-05
CD56dim cells	HIIE	Baseline - Post exercise	-5.3	1.26628	104	-4.18548	0.000178982
CD56dim cells	HIIE	Baseline - 1h post exercise	5.61591	1.26628	104	4.43495	6.87774e-05
CD56dim cells	HIIE	Post exercise - 1h post exercise	10.9159	1.26628	104	8.62043	2.38977e-13
CD56dim cells	MICE	Baseline - Post exercise	-7.47091	1.26628	104	-5.89987	1.37553e-07
CD56dim cells	MICE	Baseline - 1h post exercise	5.46572	1.28399	104.104	4.25682	0.000136529
CD56dim cells	MICE	Post exercise - 1h post exercise	12.9366	1.28399	104.104	10.0753	1.35641e-16
CD56bright cells	HIIE	Baseline - Post exercise	-0.292273	0.0708168	104	-4.12717	0.00022271
CD56bright cells	HIIE	Baseline - 1h post exercise	-0.331818	0.0708168	104	-4.68559	2.54557e-05
CD56bright cells	HIIE	Post exercise - 1h post exercise	-0.0395455	0.0708168	104	-0.558419	1
CD56bright cells	MICE	Baseline - Post exercise	-0.235455	0.0708168	104	-3.32484	0.0036682
CD56bright cells	MICE	Baseline - 1h post exercise	-0.190096	0.0718111	104.075	-2.64716	0.0281352
CD56bright cells	MICE	Post exercise - 1h post exercise	0.045359	0.0718111	104.075	0.631643	1
B cells	HIIE	Baseline - Post exercise	0.676818	1.09438	104	0.618447	1
B cells	HIIE	Baseline - 1h post exercise	-2.93273	1.09438	104	-2.6798	0.0256984
B cells	HIIE	Post exercise - 1h post exercise	-3.60955	1.09438	104	-3.29825	0.00399722
B cells	MICE	Baseline - Post exercise	2.27	1.09438	104	2.07423	0.121583
B cells	MICE	Baseline - 1h post exercise	-3.31095	1.10966	104.116	-2.98375	0.0106435
B cells	MICE	Post exercise - 1h post exercise	-5.58095	1.10966	104.116	-5.02941	6.18271e-06
